# Supplementary material for: Evaluation of PSA and PSA Density in a Multiparametric Magnetic Resonance Imaging-Directed Diagnostic Pathway for Suspected Prostate Cancer: The INNOVATE Trial
Source: Cancers (Basel). 2021 Apr 20;13(8):1985. doi: 10.3390/cancers13081985 (PMC8074769; doi:10.3390/cancers13081985)
Supplement: Supplementary file 1 [file cancers-13-01985-s001.zip]

Archive with 1 entries (1 files):
- cancers-1153951-SI.pdf
